# Supplementary material for: Combined Dielectric-Optical Characterization of Single Cells Using Dielectrophoresis-Imaging Flow Cytometry
Source: Biosensors (Basel). 2024 Nov 27;14(12):577. doi: 10.3390/bios14120577 (PMC11674913; doi:10.3390/bios14120577)
Supplement: Supplementary file 1 [file biosensors-14-00577-s001.zip]

Archive with 3 entries (3 files):
- biosensors-3300933-supplementary.pdf
- CHO_Figure7_Video.mp4
- PSS_Figure4_Video.mp4
